# Supplementary material for: Estimating the effects of hypothetical loneliness interventions on memory function among middle-aged and older adults in the United States
Source: Am J Epidemiol. 2026 Mar 9;195(7):1823–33. doi: 10.1093/aje/kwag044 (PMC13343386; doi:10.1093/aje/kwag044)
Supplement: Web_Material_kwag044 [file web_material_kwag044.zip]

Archive with 1 entries (1 files):
- MS_supp Hypothetical loneliness interventions and memory function_R3_clean.docx
